# Supplementary material for: Differentiation of Leishmania (L.) infantum, Leishmania (L.) amazonensis and Leishmania (L.) mexicana Using Sequential qPCR Assays and High-Resolution Melt Analysis
Source: Microorganisms. 2020 May 29;8(6):818. doi: 10.3390/microorganisms8060818 (PMC7355826; doi:10.3390/microorganisms8060818)
Supplement: Supplementary file 1 [file microorganisms-08-00818-s001.zip]

Archive with 1 entries (1 files):
- supplementary files.docx
